# Supplementary material for: PRODH/POX-Dependent Celecoxib-Induced Apoptosis in MCF-7 Breast Cancer
Source: Pharmaceuticals (Basel). 2021 Aug 29;14(9):874. doi: 10.3390/ph14090874 (PMC8471327; doi:10.3390/ph14090874)
Supplement: Supplementary file 1 [file pharmaceuticals-14-00874-s001.zip]

Archive with 1 entries (1 files):
- pharmaceuticals-1332259-supplementary.pdf
